# Supplementary material for: Anti-Infective Activity of Momordica charantia Extract with Molecular Docking of Its Triterpenoid Glycosides
Source: Antibiotics (Basel). 2024 Jun 11;13(6):544. doi: 10.3390/antibiotics13060544 (PMC11200997; doi:10.3390/antibiotics13060544)
Supplement: Supplementary file 1 [file antibiotics-13-00544-s001.zip]

Archive with 1 entries (1 files):
- antibiotics-3022541-supplementary.pdf
